# Supplementary material for: Circulating Extracellular Vesicles Downregulate NOS3 Expression in Endothelial Cells in Atrial Fibrillation
Source: J Clin Med. 2026 Feb 10;15(4):1399. doi: 10.3390/jcm15041399 (PMC12942163; doi:10.3390/jcm15041399)
Supplement: Supplementary file 1 [file jcm-15-01399-s001.zip]

Archive with 1 entries (1 files):
- jcm-4094457-supplementary.pdf
